# Supplementary material for: Effect of THz Waves of Different Orientations on K+ Permeation Efficiency in the KcsA Channel
Source: Int J Mol Sci. 2023 Dec 28;25(1):429. doi: 10.3390/ijms25010429 (PMC10779155; doi:10.3390/ijms25010429)
Supplement: Supplementary file 1 [file ijms-25-00429-s001.zip]

Archive with 1 entries (1 files):
- ijms-2762964-supplementary.pdf
